# Supplementary material for: Mortality Prediction Modeling for Patients with Breast Cancer Based on Explainable Machine Learning
Source: Cancers (Basel). 2024 Nov 12;16(22):3799. doi: 10.3390/cancers16223799 (PMC11592669; doi:10.3390/cancers16223799)
Supplement: Supplementary file 1 [file cancers-16-03799-s001.zip]

Archive with 6 entries (6 files):
- FigureS1.jpg
- FigureS2.jpg
- FigureS3.jpg
- FigureS4.jpg
- FigureS5.jpg
- Supplement_tables.pdf
